# Supplementary material for: An RNA Interference Phenotypic Screen Identifies a Role for FGF Signals in Colon Cancer Progression
Source: PLoS One. 2011 Aug 11;6(8):e23381. doi: 10.1371/journal.pone.0023381 (PMC3154943; doi:10.1371/journal.pone.0023381)
Supplement: Table S1 — Full list of genes that were targeted by esiRNA in the loss-of-function phenotypic screen. Table gives Gene Symbols, ENSEMBL IDs, esiRNA information and comments on screening results. Bold Gene Symbols correspond to current ENSEMBL IDs (GRCh37.p3, release 62), Gene Symbols in regular type may correspond to previous builds. (XLS) [file pone.0023381.s009.xls]

## Sheet: Tabelle1
Gene Symbol	GeneID	esiRNA Comment	conc. [ng/ul]	Comment
CYP26B1	ENSG00000003137		347.79
SLC25A13	ENSG00000004864		411.82
DVL2	ENSG00000004975		308.71
SKAP2	ENSG00000005020		469.54
MEOX1	ENSG00000005102		376.77
SOX8	ENSG00000005513		173.12	++
REV3L	ENSG00000009413		372.61
SNAI2	ENSG00000019549		420.32
HGF	ENSG00000019991		375.51
BAK1	ENSG00000030110		358.9
IKZF2	ENSG00000030419		438.58
HOXC8	ENSG00000037965		219.56
		left blank (TE buffer)	<Min
VCAN	ENSG00000038427		381.69
CDH1	ENSG00000039068		460.45
TNC	ENSG00000041982		394.82
ZIC2	ENSG00000043355		316.52
FAM120A	ENSG00000048828		428.24	+
KITLG	ENSG00000049130		336.69
HEBP2	ENSG00000051620		396.66
	ENSG00000052758		362.95
NNAT	ENSG00000053438		271.14
THRAP3	ENSG00000054118		337.94
PCGF2	ENSG00000056661		289.72
LAMC2	ENSG00000058085		350.69
SLC2A3	ENSG00000059804		480.05
PTPRU	ENSG00000060656		401.1
HDAC7	ENSG00000061273		298.47	+
LIMCH1	ENSG00000064042		359.67
		left blank (TE buffer)	<Min
DMRT3	ENSG00000064218		390
RFXANK	ENSG00000064490		274.37
ZNRD1	ENSG00000066379		398.4
IDI1	ENSG00000067064		396.95
LAPTM4A	ENSG00000068697		264.54
SCT	ENSG00000070031		174.86
TRIB2	ENSG00000071575		217.81
ACTN1	ENSG00000072110		390.58
TP63	ENSG00000073282		402.36
GLI2	ENSG00000074047		177.09	++
NTN4	ENSG00000074527		408.92
SEMA3A	ENSG00000075213		408.35
CELSR1	ENSG00000075275		318.27
FGF4	ENSG00000075388		249.46
RARB	ENSG00000077092		282.85
CAPN6	ENSG00000077274		316.79
ITGA8	ENSG00000077943		335.62
HOXA9	ENSG00000078399		199.16
FDFT1	ENSG00000079459		440.38
RAGE	ENSG00000080823		298.2
TCF7	ENSG00000081059		213.77
WNT11	ENSG00000085741		368.07
NID2	ENSG00000087303		397.63
DNMT3B	ENSG00000088305		348.37
TBX5	ENSG00000089225		405.26
EFNB1	ENSG00000090776		259.69
TYRO3	ENSG00000092445		315.98
TGFB2	ENSG00000092969		382.95
SEMA4G	ENSG00000095539		319.61
BLNK	ENSG00000095585		381.88
CYP26A1	ENSG00000095596		425.44
RASSF7	ENSG00000099849		339.49
NIN	ENSG00000100503		407.28
NFATC4	ENSG00000100968		344.32
SALL4	ENSG00000101115		374.74
		left blank (TE buffer)	<Min
BMP7	ENSG00000101144		361.22
CSNK2A1	ENSG00000101266		395.31	+
PXMP4	ENSG00000101417		297.13
FMR1	ENSG00000102081		350.4
GATA1	ENSG00000102145		336.11
MAGED2	ENSG00000102316		447.67
FGF9	ENSG00000102678		328.09	++
MAPK3	ENSG00000102882		378.12
ABCC1	ENSG00000103222		320.69
SALL1	ENSG00000103449		343.06
IGDCC4	ENSG00000103742		304.8
CA2	ENSG00000104267		371.07
FZD3	ENSG00000104290		451.13
EYA1	ENSG00000104313		456.51
SFRP1	ENSG00000104332		245.95	++
LAPTM4B	ENSG00000104341		372.13
NEFM	ENSG00000104722		269.52
AES	ENSG00000104964		361.99
GPI	ENSG00000105220		381.21
LSR	ENSG00000105699		272.89
DLX5	ENSG00000105880		207.58
MET	ENSG00000105976		377.63
HOXA1	ENSG00000105991		421
HOXA3	ENSG00000105997		353.2
LFNG	ENSG00000106003		292.68
HOXA5	ENSG00000106004		335.91
COBL	ENSG00000106078		344.51
MEST	ENSG00000106484		411.53
		left blank (TE buffer)	<Min
GLI3	ENSG00000106571		339	+
PRKAG2	ENSG00000106617		410.95
		left blank (TE buffer)	<Min
TLE4	ENSG00000106829		390.29
BAG1	ENSG00000107262		378.02
LOC642469	ENSG00000107404		314.36
CXCL12	ENSG00000107562		412.11
KIAA1274	ENSG00000107719		347.5
UNC5B	ENSG00000107731		352.14
DKK1	ENSG00000107984		342.29
EBF3	ENSG00000108001		363.15
TAX1BP3	ENSG00000108392		243.26	++
SMARCD2	ENSG00000108604		397.14
CCND1	ENSG00000110092		318.67
SOX6	ENSG00000110693		386.33
GLI1	ENSG00000111087		360.06
ELK3	ENSG00000111145		355.71
FZD10	ENSG00000111432		198.29
		left blank (TE buffer)	<Min
SRF	ENSG00000112658		278.95
TBX18	ENSG00000112837		389.61
HMGCS1	ENSG00000112972		399.65
HAND1	ENSG00000113196		315.84
AGXT2	ENSG00000113492		393.76
SMAD5	ENSG00000113658		422.73
CDX1	ENSG00000113722		223.74
RBP1	ENSG00000114115		317.05
WNT5A	ENSG00000114251		365.95
HES1	ENSG00000114315		280.16
FRMD4B	ENSG00000114541		256.73
EIF4G1	ENSG00000114867		376.48
NCL	ENSG00000115053		482.2
FN1	ENSG00000115414		208.26
IGFBP5	ENSG00000115461		261.44
EPHA4	ENSG00000116106		348.85	spindle form
LPHN2	ENSG00000117114		378.21	+
ID3	ENSG00000117318		310.99
AKR1A1	ENSG00000117448		365.85
PROX1	ENSG00000117707		311.53	+
NRP2	ENSG00000118257		356.77
TTR	ENSG00000118271		356.68
PLAGL1	ENSG00000118495		359.48
ARG1	ENSG00000118520		399.65
PGF	ENSG00000119630		257.13
DNMT3A	ENSG00000119772		421
EPCAM	ENSG00000119888		193.83
HOXB5	ENSG00000120075		325.1
MSX2	ENSG00000120149		295.51
SOCS2	ENSG00000120833		314.77
CXCR4	ENSG00000121966		336.3
FMOD	ENSG00000122176		366.62
HOXA7	ENSG00000122592		304.67
BICC1	ENSG00000122870		450.06	spindle form
PTGIS	ENSG00000124212		366.33
SNAI1	ENSG00000124216		254.98
		left blank (TE buffer)	<Min
BMP4	ENSG00000125378		354.36
FOXA2	ENSG00000125798		427.47
PSMF1	ENSG00000125818		388.84
CITED1	ENSG00000125931		235.59
AMOT	ENSG00000126016		408.25
MCF2L	ENSG00000126217		414.53
EMG1	ENSG00000126749		256.86
UXT	ENSG00000126756		399.56
SIX1	ENSG00000126778		324.33	++
FGFRL1	ENSG00000127418		214.44
SMARCA4	ENSG00000127616		311.4
TNFRSF19	ENSG00000127863		378.79
KDR	ENSG00000128052		400.81
HOXD1	ENSG00000128645		406.12
GAD1	ENSG00000128683		352.81	+
HOXD10	ENSG00000128710		349.72
HOXD13	ENSG00000128714		416.65
DOCK6	ENSG00000130158		271
MLLT4	ENSG00000130396		338.13
CRB3	ENSG00000130545		335.24
COL5A1	ENSG00000130635		392.31
RGN	ENSG00000130988		419.36
CDX4	ENSG00000131264		337.46
LIN28A	ENSG00000131914		369.14
RAN	ENSG00000132341		360.25
PTPRA	ENSG00000132670		367.3
NES	ENSG00000132688		347.6
SYT11	ENSG00000132718		359.09
CCDC131	ENSG00000133858		360.73
	ENSG00000134025		327.7
GSTM1	ENSG00000134184		308.17
WNT2B	ENSG00000134245		423.02
PTGFRN	ENSG00000134247		363.82
NOTCH2	ENSG00000134250		335.04
		left blank (TE buffer)	<Min
FST	ENSG00000134363		410.76
NAV1	ENSG00000134369		403.03
	ENSG00000134811		384.68
PDGFRA	ENSG00000134853		463.92
C5orf13	ENSG00000134986		346.83
ADAM19	ENSG00000135074		356
TBX3	ENSG00000135111		307.23
CD63	ENSG00000135404		162.95	+
GDF11	ENSG00000135414		336.11
PPP1R1A	ENSG00000135447		413.46
ACVR1B	ENSG00000135503		326.35
		left blank (TE buffer)	<Min
HEY2	ENSG00000135547		337.07
PAX3	ENSG00000135903		331.28
HTR2B	ENSG00000135914		349.24
ITM2C	ENSG00000135916		280.7
SERPINE2	ENSG00000135919		242.72
MYC	ENSG00000136997		419.45
		left blank (TE buffer)	<Min
LRRC1	ENSG00000137269		336.01
BCAR3	ENSG00000137936		324.73	+
DUSP5	ENSG00000138166		366.33
SHROOM3	ENSG00000138771		356.58
		left blank (TE buffer)	<Min
LEF1	ENSG00000138795		189.19
COL2A1	ENSG00000139219		345.38
LRIG3	ENSG00000139263		439.66
DUSP6	ENSG00000139318		450.54
PDX1	ENSG00000139515		334.66
SLAIN1	ENSG00000139737		459.86
ZIC5	ENSG00000139800		266.15
TXNDC1	ENSG00000139921		267.9
PELI2	ENSG00000139946		458.06	++
		left blank (TE buffer)	<Min
RAB15	ENSG00000139998		350.98
TPM1	ENSG00000140416		377.92
ARRDC4	ENSG00000140450		460.1
NKD1	ENSG00000140807		231.14
CDH11	ENSG00000140937		416.07
KSR1	ENSG00000141068		299.68
TOB1	ENSG00000141232		417.23
RHBDL3	ENSG00000141314		324.33
GREB1L	ENSG00000141449		460.57
CBX4	ENSG00000141582		316.38
IGFBP4	ENSG00000141753		301.03
ATHL1	ENSG00000142102		353.88
TMEM50B	ENSG00000142188		134.59
EPHA2	ENSG00000142627		366.14
HSPG2	ENSG00000142798		324.73
CRABP2	ENSG00000143320		191.7
OSR1	ENSG00000143867		344.02
HES6	ENSG00000144485		274.5
PTPRG	ENSG00000144724		164.79
IL17RD	ENSG00000144730		389.71
SLIT2	ENSG00000145147		394.73
SFRP2	ENSG00000145423		349.53
RSPO3	ENSG00000146374		360.64
		left blank (TE buffer)	<Min
MSN	ENSG00000147065		411.63
GPC3	ENSG00000147257		370.97
ZEB1	ENSG00000148516		358.99
ADD3	ENSG00000148700		227.1
APIP	ENSG00000149089		347.89
TBX6	ENSG00000149922		291.33
		left blank (TE buffer)	<Min
VEGFC	ENSG00000150630		388.74
MAGI1	ENSG00000151276		330.02	spindle form
TCF7L1	ENSG00000152284		328.67	++
BMP3	ENSG00000152785		445.16
RASSF3	ENSG00000153179		364.79
WNT3A	ENSG00000154342		246.49
LOC440224	ENSG00000154639		336.01
WNT7A	ENSG00000154764		247.44
FZD7	ENSG00000155760		384.01
		left blank (TE buffer)	<Min
PCGF6	ENSG00000156374		309.78
FGF18	ENSG00000156427		380.72
ZIC3	ENSG00000156925		225.35
LOC646674	ENSG00000157216		392.02
FZD1	ENSG00000157240		206.13
ETS2	ENSG00000157557		188.9	+
SKI	ENSG00000157933		308.44
CLSTN2	ENSG00000158258		330.12
NBL1	ENSG00000158747		242.05
LAD1	ENSG00000159166		350.11
SCUBE1	ENSG00000159307		402.36
GPR114	ENSG00000159618		149.59
ZYX	ENSG00000159840		335.14
		left blank (TE buffer)	<Min
ABR	ENSG00000159842		419.64
KALRN	ENSG00000160145		396.47
PDE9A	ENSG00000160191		182.02
LSS	ENSG00000160285		345.86
DVL3	ENSG00000161202		273.56
CLPB	ENSG00000162129		425.15
FGF19	ENSG00000162344		332.73
PPAP2B	ENSG00000162407		304.53
ZSWIM5	ENSG00000162415		468.7
JAK1	ENSG00000162434		439.54
PEA15	ENSG00000162734		422.06
LMX1A	ENSG00000162761		227.1
RFTN2	ENSG00000162944		417.42
ARL5A	ENSG00000162980		365.76
FRZB	ENSG00000162998		460.69
SMC6	ENSG00000163029		364.11
FSTL1	ENSG00000163430		344.22
HEYL	ENSG00000163909		273.83
SPRY1	ENSG00000164056		393.86
CITED2	ENSG00000164442		291.74
T	ENSG00000164458		184.44
BMPER	ENSG00000164619		478.86
BMPER	ENSG00000164619		403.71
HEY1	ENSG00000164683		402.16
FZD6	ENSG00000164930		373.87
ABCA1	ENSG00000165029		362.57
ALDH1A1	ENSG00000165092		344.89
PKNOX2	ENSG00000165495		327.8
CDX2	ENSG00000165556		233.3
ADAMTS15	ENSG00000166106		347.41
MFAP4	ENSG00000166482		413.17
		left blank (TE buffer)	<Min
SMAD3	ENSG00000166949		352.81
NKX3-1	ENSG00000167034		21.081
C15orf39	ENSG00000167173		331.37
CA4	ENSG00000167434		325
NT5DC2	ENSG00000168268		389.03
GBX2	ENSG00000168505		343.74
AXIN2	ENSG00000168646		440.02
ROR2	ENSG00000169071		363.15
EFNA1	ENSG00000169242		333.31
ZEB2	ENSG00000169554		324.6
ANTXR1	ENSG00000169604		422.06
HOXD4	ENSG00000170166		236.8
KRT8	ENSG00000170421		365.46
IRX2	ENSG00000170561		194.32
EMB	ENSG00000170571		306.96
FOXN2	ENSG00000170802		384.3
TANC2	ENSG00000170921		380.92
HAS2	ENSG00000170961		373.87
ZNF581	ENSG00000171425		286.62
LRRC8C	ENSG00000171488		370.1
ENC1	ENSG00000171617		393.86
		left blank (TE buffer)	<Min
COL8A2	ENSG00000171812		297.66
MLLT3	ENSG00000171843		362.67
TLN2	ENSG00000171914		418.2
RARG	ENSG00000172819		371.45
DHCR7	ENSG00000172893		342.19
ADRBK1	ENSG00000173020		280.29
DMRT2	ENSG00000173253		277.46
SLC19A1	ENSG00000173638		358.03
HES3	ENSG00000173673		268.17
PITPNA	ENSG00000174238		336.88
ETV4	ENSG00000175832		333.31
BOK	ENSG00000176720		281.37
FZD8	ENSG00000177283		226.83
TGIF1	ENSG00000177426		396.95
IRX3	ENSG00000177508		178.54
MLF1	ENSG00000178053		313.96
ZBTB7A	ENSG00000178951		314.9
ZADH2	ENSG00000180011		362.67
GAS1	ENSG00000180447		327.99
HOXC10	ENSG00000180818		320.69
TMEM132C	ENSG00000181234		368.07
RELL1	ENSG00000181826		282.99
NEUROG1	ENSG00000181965		319.88
CADM1	ENSG00000182985		447.67
PNMA3	ENSG00000183837		235.05
SMTN	ENSG00000183963		369.62
TMPRSS2	ENSG00000184012		266.02
PRKD1	ENSG00000184304		375.51
	ENSG00000184323		212.83
SLIT3	ENSG00000184347		388.64
PKP3	ENSG00000184363		309.24
CLDN6	ENSG00000184697		388.45
CLDN6	ENSG00000184697		413.75
WT1	ENSG00000184937		418.49
	ENSG00000185082		358.42
MIXL1	ENSG00000185155		332.82
IFITM2	ENSG00000185201		226.83
MAPK11	ENSG00000185386		365.46
SNAI3	ENSG00000185669		370.78
IFITM1	ENSG00000185885		302.24
		left blank (TE buffer)	<Min
PTCH1	ENSG00000185920		250.67	++
		left blank (TE buffer)	<Min
BCL9L	ENSG00000186174		225.22
FGF3	ENSG00000186895		263.86
GREB1	ENSG00000196208		313.42
GIMAP5	ENSG00000196329		379.47
NTNG2	ENSG00000196358		354.07
NCOR2	ENSG00000196498		294.7
SULF2	ENSG00000196562		290.39
TLE1	ENSG00000196781		425.15
DYNC1H1	ENSG00000197102		424.38
HOXC6	ENSG00000197757		377.25
PEG3	ENSG00000198300		428.63
WDHD1	ENSG00000198554		391.25
Supplementary Table S1 to Leushacke et al. "An RNA interference phenotypic screen identifies a role for FGF signals in colon cancer progression "
Table gives Gene Symbols, ENSEMBL IDs, esiRNA information and comments on screening results. Bold Gene Symbols correspond to current ENSEMBL IDs (GRCh37.p3, release 62), Gene Symbols in regular type may correspond to previous builds.
